# Supplementary material for: Development of Loop-Mediated Isothermal Amplification (LAMP) Assay for In-Field Detection of American Plum Line Pattern Virus
Source: Viruses. 2024 Oct 5;16(10):1572. doi: 10.3390/v16101572 (PMC11512406; doi:10.3390/v16101572)
Supplement: Supplementary file 1 [file viruses-16-01572-s001.zip]

Archive with 1 entries (1 files):
- viruses-3237751-supplementary.pdf
